# Supplementary material for: Lifestyle-Induced Microbial Gradients: An Indian Perspective
Source: Front Microbiol. 2019 Dec 17;10:2874. doi: 10.3389/fmicb.2019.02874 (PMC6928055; doi:10.3389/fmicb.2019.02874)
Supplement: Supplementary file 2 [file Table_1.XLSX]

## Sheet: Sheet1
Supplementary Table S1: A list of Indian gut microbiota datasets. Studies with a minimum of 45 samples analysed are listed below.
Sl.No	Study_Title	No. of samples	V-region	Sequencing Platform	Link to Study	Remarks
1	Gut bacterial diversity of the tribes of India and comparison with the worldwide data	Healthy Tribal- 75	V3-V4	Illumina MiSeq	https://www.nature.com/articles/srep18563#supplementary-information	Similar V-region and sequencing technology used
2	A snapshot of gut microbiota of an adult urban population from Western region of India	Healthy Urban- 160	V3-V4	Illumina MiSeq	https://journals.plos.org/plosone/article?id=10.1371/journal.pone.0195643	Similar V-region and sequencing technology used
3	LogMPIE: Landscape Of Gut Microbiome - Pan India Exploration	Healthy Urban- 1004	V3-V4	Ion Torrent Ion S5	https://www.nature.com/articles/sdata2018232	Different sequencing technology employed
4	Analysis of the Gut Microbiome of Rural and Urban Healthy Indians Living in Sea Level and High Altitude Areas	Healthy Urban- 24 Healthy Rural- 25 Healthy Leh- 35	V1-V5	Roche 454 GS FLX+	https://www.nature.com/articles/s41598-018-28550-3	Different V-region and sequencing technology employed
5	Western Indian Rural Gut Microbial Diversity in Extreme Prakriti Endo-Phenotypes Reveals Signature Microbes	Healthy Rural- 135	V2-V6	Roche GS FLX+	https://www.ncbi.nlm.nih.gov/pmc/articles/PMC5816807/	Different V-region and sequencing technology employed
6	Dysbiosis of Gut microbiota of T2D Indian population	Healthy – 50 Diabetic – 63	V4	Illumina HiSeq 2500	https://www.ncbi.nlm.nih.gov/bioproject/PRJNA448494	Different V-region and sequencing technology employed
7	The unique composition of Indian gut microbiome, gene catalogue, and associated fecal metabolome deciphered using multi-omics approaches	Healthy Urban - 109	V3	NextSeq 500	https://academic.oup.com/gigascience/article/8/3/giz004/5304367#131695579	Different V-region and sequencing technology employed
8	Human gut microbiome - stool metagenome (Kerala)	48	NA	Ion Torrent	https://www.ncbi.nlm.nih.gov/bioproject/PRJNA470526	Different sequencing technology used Other metadata not available
