# Supplementary material for: Lifestyle-Induced Microbial Gradients: An Indian Perspective
Source: Front Microbiol. 2019 Dec 17;10:2874. doi: 10.3389/fmicb.2019.02874 (PMC6928055; doi:10.3389/fmicb.2019.02874)
Supplement: Supplementary file 3 [file Table_2.xlsx]

## Sheet: Top 10 Taxa
Supplementary Table S2: List of highly abundant genera and OTUs in the microbiota profiles of tribal and urban gut microbiota
	TOP 10 Genera						TOP 10 OTUs
	Tribal			Urban			Tribal			Urban
	Genera	Median		Genera	Median		OTU	Median		OTU	Median
	Prevotella	35.952		Prevotella	60.559		OTU_33	11.341		OTU_2	18.6925
	Roseburia	7.707		Faecalibacterium	7.834		OTU_30	5.647		OTU_7	1.6245
	Faecalibacterium	5.582		Alloprevotella	3.0155		OTU_73	4.767		OTU_3	1.1095
	Alloprevotella	4.064		Roseburia	2.154		OTU_2	3.877		OTU_41	0.4915
	Dialister	3.812		Sutterella	0.8805		OTU_64	3.68		OTU_13	0.365
	Succinivibrio	1.676		Lachnospiracea_incertae_sedis	0.651		OTU_19	2.332		OTU_255	0.365
	Collinsella	0.862		Clostridium_XlVa	0.5995		OTU_9	1.367		OTU_33	0.3275
	Holdemanella	0.768		Dialister	0.4685		OTU_106	0.852		OTU_150	0.3185
	Dorea	0.759		Bacteroides	0.3515		OTU_191	0.646		OTU_99	0.2995
	Coprococcus	0.721		Butyrivibrio	0.243		OTU_101022	0.459		OTU_49	0.2295
