# Supplementary material for: Lifestyle-Induced Microbial Gradients: An Indian Perspective
Source: Front Microbiol. 2019 Dec 17;10:2874. doi: 10.3389/fmicb.2019.02874 (PMC6928055; doi:10.3389/fmicb.2019.02874)
Supplement: Supplementary file 5 [file Table_4.XLSX]

## Sheet: Top_20_Otus.fitted
Supplementary Table S4: Taxonomic contributions (20 largest) to Dirichlet components.
OTU	Mean	m1	m2	m3	diff	cdiff	Kingdom	Phylum	Class	Order	Family	Genus
OTU_2	0.0334751	0.0299555	0.234299	0.00183125	0.235987	0.0793998	Bacteria	Bacteroidetes	Bacteroidia	Bacteroidales	Prevotellaceae	Prevotella
OTU_33	0.0145307	0.0726058	0.00686779	0.00106971	0.079199	0.106047	Bacteria	Bacteroidetes	Bacteroidia	Bacteroidales	Prevotellaceae	Prevotella
OTU_30	0.00368225	0.0484241	2.77528e-06	0.000889723	0.0512139	0.123278	Bacteria	Firmicutes	Clostridia	Clostridiales	Lachnospiraceae	Roseburia
OTU_73	0.00418427	0.0479338	2.77528e-06	0.00168137	0.0504339	0.140247	Bacteria	Firmicutes	Clostridia	Clostridiales	Ruminococcaceae	Faecalibacterium
OTU_3	0.00156026	1.94474e-06	0.0252138	0.000739585	0.0260326	0.149006	Bacteria	Bacteroidetes	Bacteroidia	Bacteroidales	Prevotellaceae	Prevotella
OTU_7	0.00189468	1.9437e-06	0.0233861	0.00231741	0.0238069	0.157016	Bacteria	Firmicutes	Clostridia	Clostridiales	Ruminococcaceae	Faecalibacterium
OTU_64	0.0053219	0.0200443	0.00250937	0.000427674	0.0224291	0.164562	Bacteria	Firmicutes	Negativicutes	Selenomonadales	Veillonellaceae	Dialister
OTU_19	0.00290871	0.0170785	3.04787e-05	0.00174899	0.0182077	0.170688	Bacteria	Bacteroidetes	Bacteroidia	Bacteroidales	Prevotellaceae	Prevotella
OTU_106	0.00240622	0.0088037	2.77528e-06	0.00118932	0.0100178	0.174059	Bacteria	Firmicutes	Clostridia	Clostridiales	Lachnospiraceae	Roseburia
OTU_41	0.00156622	1.94381e-06	0.00910366	0.00184183	0.00937733	0.177214	Bacteria	Firmicutes	Clostridia	Clostridiales	Lachnospiraceae	Roseburia
OTU_191	0.00222125	0.00765759	2.77528e-06	0.000710718	0.00916535	0.180298	Bacteria	Firmicutes	Clostridia	Clostridiales	Lachnospiraceae	Dorea
OTU_540650	0.00105281	1.94529e-06	0.00830983	0.00057296	0.00878773	0.183255	Bacteria	Bacteroidetes	Bacteroidia	Bacteroidales	Prevotellaceae	Prevotella
OTU_255	0.00155448	1.93789e-06	0.00755915	0.0026122	0.00861493	0.186153	Bacteria	Firmicutes	Clostridia	Clostridiales	Ruminococcaceae	Faecalibacterium
OTU_13	0.0015899	4.07919e-05	0.00733569	0.00220433	0.00790934	0.188814	Bacteria	Firmicutes	Clostridia	Clostridiales	Ruminococcaceae	Faecalibacterium
OTU_108	0.000301052	1.94493e-06	2.77529e-06	0.00745607	0.0077524	0.191423	Bacteria	Bacteroidetes	Bacteroidia	Bacteroidales	Prevotellaceae	Prevotella
OTU_125	0.00208079	0.00630357	2.77526e-06	0.00070503	0.00767656	0.194005	Bacteria	Actinobacteria	Actinobacteria	Coriobacteriales	Coriobacteriaceae	Collinsella
OTU_499677	0.00120648	1.94524e-06	0.00684079	0.000410268	0.00763505	0.196574	Bacteria	Bacteroidetes	Bacteroidia	Bacteroidales	Prevotellaceae	Prevotella
OTU_499569	0.00125574	1.94513e-06	0.00691281	0.000678537	0.00748807	0.199094	Bacteria	Bacteroidetes	Bacteroidia	Bacteroidales	Prevotellaceae	Prevotella
OTU_1154	0.00191297	0.00565275	2.77528e-06	0.000143161	0.00741979	0.20159	Bacteria	Actinobacteria	Actinobacteria	Coriobacteriales	Coriobacteriaceae	Collinsella
OTU_154	0.00230143	0.0063628	2.77528e-06	0.00145724	0.00720422	0.204014	Bacteria	Firmicutes	Clostridia	Clostridiales	Lachnospiraceae	Unclassified
