# Supplementary material for: Lifestyle-Induced Microbial Gradients: An Indian Perspective
Source: Front Microbiol. 2019 Dec 17;10:2874. doi: 10.3389/fmicb.2019.02874 (PMC6928055; doi:10.3389/fmicb.2019.02874)
Supplement: Supplementary file 7 [file Table_6.XLSX]

## Sheet: Genus_Raw_T_set1
Supplementary Table S6: Taxonomic abundance data (at genera level) corresponding to tribal and urban datasets analysed in the present study
Name	TRIBAL_MK1	TRIBAL_MK10	TRIBAL_MK11	TRIBAL_MK12	TRIBAL_MK13	TRIBAL_MK14	TRIBAL_MK15	TRIBAL_MK16	TRIBAL_MK17	TRIBAL_MK18	TRIBAL_MK19	TRIBAL_MK2	TRIBAL_MK20	TRIBAL_MK21	TRIBAL_MK22	TRIBAL_MK23	TRIBAL_MK24	TRIBAL_MK25	TRIBAL_MK26	TRIBAL_MK27	TRIBAL_MK28	TRIBAL_MK29	TRIBAL_MK3	TRIBAL_MK30	TRIBAL_MK31	TRIBAL_MK32	TRIBAL_MK33	TRIBAL_MK34	TRIBAL_MK35	TRIBAL_MK36	TRIBAL_MK37	TRIBAL_MK38	TRIBAL_MK39	TRIBAL_MK4	TRIBAL_MK40	TRIBAL_MK41	TRIBAL_MK42	TRIBAL_MK43	TRIBAL_MK44	TRIBAL_MK45	TRIBAL_MK46	TRIBAL_MK47	TRIBAL_MK48	TRIBAL_MK49	TRIBAL_MK5	TRIBAL_MK50	TRIBAL_MK51	TRIBAL_MK52	TRIBAL_MK53
Acidaminococcus	0	0	0	0	0	0	0	0	0	0	0	0	0	0	0	0	0	0	0	0	0	0	0	0	0	3	0	0	0	0	0	0	0	0	0	0	0	0	0	0	0	0	0	0	0	0	0	0	0
Actinobacillus	0	0	0	0	0	0	0	0	6	0	0	0	0	0	0	0	0	0	0	0	0	0	0	0	1	0	0	0	0	0	0	0	0	0	0	0	0	0	0	0	0	0	0	0	0	0	0	0	0
Actinomyces	0	0	2	1	0	2	1	1	0	0	0	0	0	1	1	0	0	0	0	0	0	1	0	0	0	0	0	1	0	0	0	0	1	0	0	0	4	0	0	1	1	0	1	0	0	1	0	0	1
Aeromonas	1	0	0	0	0	0	0	0	0	0	0	0	0	0	0	0	0	0	0	0	0	0	0	0	0	0	0	0	0	0	0	0	0	0	0	0	0	0	0	0	0	0	0	0	23	0	0	0	0
Aggregatibacter	1	0	2	0	0	0	2	0	0	0	0	0	0	0	0	0	0	0	0	3	0	0	0	0	0	0	0	0	0	0	0	0	1	1	0	1	0	0	1	0	0	0	0	0	0	0	0	1	0
Akkermansia	5	0	0	0	0	0	0	0	0	0	0	0	0	0	0	0	0	0	0	0	0	0	0	0	0	4	0	0	0	0	51	0	0	0	0	0	0	0	0	0	0	5	0	0	0	1	0	0	0
Alistipes	53	14	0	2	0	0	2	10	10	1	1	2	0	134	0	45	0	9	271	1	109	131	0	8	0	103	0	3	35	1	54	0	1	23	339	0	0	1	1	0	0	4	2	19	24	0	62	13	1
Allisonella	0	0	0	2	3	7	0	9	0	2	9	5	2	0	1	0	0	0	0	0	2	29	3	0	1	1	2	2	0	4	0	0	0	0	0	5	21	2	15	2	26	3	32	25	3	0	2	3	23
Alloprevotella	4	247	2	608	359	620	735	467	1	643	400	0	1126	0	975	2	0	660	870	538	370	241	701	178	311	0	715	577	670	827	0	755	1003	655	0	782	302	266	427	498	174	414	324	120	667	20	593	473	966
Anaerobiospirillum	0	0	0	0	0	0	0	0	0	0	0	0	0	0	0	0	0	0	0	0	0	0	0	0	0	0	0	0	0	0	0	0	0	0	0	0	0	0	0	0	0	0	0	0	0	0	0	0	0
Anaerostipes	0	2	169	0	15	0	5	0	1	0	0	5	2	25	0	20	2	0	1	0	0	2	1	0	6	0	57	0	0	2	0	1	0	0	1	0	0	1	0	20	2	4	0	0	0	138	0	1	0
Anaerotruncus	0	0	0	0	0	0	0	0	0	0	0	0	0	0	0	0	0	0	0	0	0	0	0	0	0	0	0	0	0	0	0	0	0	0	0	0	0	10	0	0	0	0	0	0	0	17	0	0	0
Asteroleplasma	30	0	0	0	0	198	0	0	258	23	0	0	0	0	0	0	0	423	0	41	74	13	87	70	83	873	68	65	1319	188	0	230	341	11	0	0	2	32	4	4	165	1860	828	4	37	537	88	0	4
Bacillariophyta	0	0	0	0	0	0	0	0	0	0	0	0	0	0	0	0	0	0	0	0	0	0	0	0	0	0	0	0	0	0	0	0	0	0	0	0	0	0	0	0	0	0	0	0	0	0	0	0	0
Bacteroides	3042	39	7	17	4	1	31	32	60	9	7	18	6	1524	13	1564	33	19	293	13	369	297	9	70	12	92	8	13	310	10	49	16	28	7	1991	57	80	0	18	4	1	44	38	202	78	3	100	37	40
Barnesiella	81	0	0	0	0	0	0	0	3	0	0	0	0	0	0	1	0	0	16	0	4	155	0	3	0	53	0	1	92	1	0	0	0	1	25	0	0	86	0	0	0	4	0	10	25	0	0	0	0
Bifidobacterium	57	56	85	0	0	84	281	0	36	0	95	351	47	119	24	73	1329	90	88	13	16	68	9	3	74	142	89	33	747	72	38	15	24	3	183	0	162	643	7	706	1665	841	104	761	1	304	48	0	18
Bilophila	4	0	0	2	0	0	0	2	3	2	0	1	0	5	1	3	0	3	1	0	4	9	1	0	0	0	0	4	0	1	0	3	0	0	1	0	0	0	2	0	0	0	0	19	0	2	11	11	1
Blautia	107	98	143	8	228	8	374	32	66	40	23	44	40	78	36	38	59	26	218	15	10	66	37	239	30	45	17	20	13	154	204	28	40	13	18	30	20	4	25	176	10	17	11	11	24	59	67	15	35
Brachyspira	0	0	0	0	11	0	0	0	0	0	0	0	0	0	8	0	0	0	0	0	0	0	0	0	0	0	0	0	0	1	0	0	0	8	0	0	0	0	7	0	0	0	0	0	0	0	0	0	0
Butyricicoccus	20	81	36	9	42	45	30	19	26	26	19	85	10	43	28	19	60	5	7	12	6	66	21	44	22	12	19	23	6	42	129	4	67	28	29	18	22	2	15	28	2	1	0	9	56	25	24	1	3
Butyricimonas	0	0	0	1	0	0	0	2	0	2	0	0	0	0	1	1	0	4	17	0	15	0	0	0	0	2	1	0	13	0	6	5	3	1	1	1	0	0	0	0	0	0	0	6	1	2	22	2	0
Butyrivibrio	0	0	0	0	139	0	0	1	99	1	0	0	110	0	0	71	0	266	1	0	39	14	0	0	291	0	318	347	1	0	242	0	0	0	0	0	2	0	0	0	0	0	0	0	0	364	0	421	0
Campylobacter	0	0	0	0	0	0	0	33	0	88	0	0	14	0	0	0	0	0	0	0	0	0	0	0	0	0	0	0	0	0	0	0	0	0	0	43	0	0	0	0	0	0	0	0	0	0	0	96	0
Catenibacterium	2	105	0	55	80	18	2	67	109	4	10	198	300	1	114	0	72	0	39	16	9	23	30	0	7	20	2	45	9	81	42	23	21	20	0	8	11	29	3	3	98	14	255	77	3	88	173	1	217
Cetobacterium	0	0	0	0	0	0	0	0	0	0	0	0	0	1	0	0	0	0	0	0	0	0	0	0	0	0	0	0	0	0	0	0	0	0	2	0	2	0	0	0	0	0	0	0	0	0	0	0	33
Citrobacter	3	4	0	0	0	0	0	0	0	0	0	0	0	1	0	0	0	0	0	0	0	0	0	0	0	0	0	0	0	0	0	0	0	0	0	0	0	0	0	0	0	0	0	0	0	0	0	0	0
Clostridium_IV	125	7	0	3	3	7	0	1	1	3	0	3	0	3	6	3	2	0	43	3	110	36	2	14	2	0	21	23	18	2	10	0	2	22	10	5	166	53	21	0	1	40	1	3	31	319	19	2	5
Clostridium_sensu_stricto	11	33	397	18	466	3	197	60	205	280	34	66	516	18	60	28	40	9	135	51	3	42	31	86	81	38	8	55	10	123	22	7	165	17	11	17	67	4	245	102	43	15	43	2	26	15	0	0	394
Clostridium_XlVa	7	39	71	15	26	17	54	42	60	43	41	46	27	64	24	47	25	51	11	9	47	16	5	8	28	14	18	39	6	20	30	25	19	3	83	9	13	15	4	31	26	15	27	5	4	8	44	31	47
Clostridium_XlVb	1	2	0	6	13	6	1	14	5	6	0	7	5	3	5	12	0	7	0	16	16	1	4	31	2	1	9	4	3	2	10	3	0	1	10	6	1	0	0	4	4	9	1	1	8	1	22	2	6
Clostridium_XVIII	0	7	4	4	39	0	32	8	55	1	7	1	35	10	3	9	0	23	0	3	0	2	0	79	1	0	41	16	19	19	71	0	1	0	126	0	0	0	0	7	0	0	0	0	0	0	0	0	12
Collinsella	26	203	91	88	150	97	134	157	182	44	146	656	220	8	293	33	202	11	282	43	16	51	191	264	56	130	91	68	94	372	59	92	94	105	0	78	34	24	11	271	39	18	58	103	107	189	148	3	44
Comamonas	1	0	0	1	0	0	0	0	1	0	0	1	1	0	0	0	0	0	0	0	0	1	0	0	1	1	0	0	0	0	2	0	11	0	0	0	0	1	0	0	0	0	2	0	0	0	0	0	0
Coprococcus	40	173	0	51	66	189	101	97	79	51	27	15	33	9	58	78	19	88	72	19	52	60	80	145	73	27	33	362	8	99	140	136	35	122	114	362	56	121	33	48	35	104	20	87	120	79	25	454	77
Cronobacter	7	1	0	0	0	0	0	1	0	0	0	0	0	11	0	0	0	0	0	0	0	0	0	0	0	0	0	0	0	0	0	0	0	0	0	0	0	0	0	0	0	0	0	0	33	0	0	0	0
Desulfovibrio	0	0	0	4	0	3	0	5	0	0	1	0	1	0	0	0	0	1	53	1	51	0	5	1	1	8	4	0	4	1	12	1	0	7	0	1	4	5	15	0	1	17	1	0	10	0	0	6	0
Dialister	217	392	0	311	205	514	109	462	573	280	561	492	37	1	614	302	3	453	361	607	903	1388	516	472	347	483	222	488	369	680	0	471	349	572	0	463	1826	712	885	467	631	261	809	569	505	305	176	434	281
Dorea	21	134	129	63	119	44	146	169	128	129	43	138	223	81	114	71	264	20	85	16	29	176	67	110	184	42	157	116	24	139	151	77	61	69	78	92	14	30	9	116	95	49	1	72	90	79	128	42	39
Elusimicrobium	0	0	0	0	0	0	0	0	162	98	0	0	0	0	0	0	0	1	0	0	0	0	0	0	1	0	1250	0	0	0	1	0	0	0	0	0	1	0	15	0	0	496	0	0	0	1	0	0	0
Enterobacter	176	65	1	1	14	150	4	0	1	1	1	1	0	15	0	1	11	0	3	0	45	0	6	334	3	11	1	8	0	0	0	144	179	10	109	0	0	0	0	0	2	0	0	2	109	0	17	6	0
Enterococcus	1	13	0	0	0	0	0	0	3	0	3	0	0	0	0	0	0	0	0	82	3	0	0	4	0	0	13	0	0	0	0	0	0	0	1	0	0	0	1	0	0	0	1	0	0	0	1	1	0
Escherichia_Shigella	925	311	166	2	85	9	53	3	41	50	1715	129	4	44	17	0	236	13	31	5	191	563	24	5	14	18	12	6	2	0	3	6	207	5	16	104	133	2	7	0	2	10	211	27	214	0	62	20	35
Eubacterium	0	0	0	0	0	0	0	21	0	0	0	0	0	0	0	0	0	0	0	0	0	0	0	3	0	0	0	0	0	0	0	0	0	0	0	0	0	0	28	0	0	0	0	0	0	0	2	0	0
Faecalibacterium	605	941	400	426	513	441	551	318	536	351	438	639	993	1360	310	1081	1565	858	816	594	453	779	447	778	817	378	469	891	239	539	607	298	596	323	1344	721	464	176	423	369	616	251	1560	512	395	760	758	575	513
Flavonifractor	1	0	0	0	0	0	0	0	0	2	0	0	0	6	0	2	0	0	1	0	0	1	3	0	1	1	2	2	0	0	1	0	3	0	4	1	1	0	1	0	0	0	0	0	0	48	28	1	0
Fusicatenibacter	3	1	54	18	14	9	47	6	11	9	0	4	22	80	27	16	18	1	17	1	0	8	1	130	3	5	6	12	6	18	1	3	2	0	6	2	0	1	5	60	5	11	2	7	2	17	23	16	8
Fusobacterium	26	0	0	0	0	0	0	0	0	0	2	0	0	0	0	0	0	0	0	0	1	0	0	0	0	0	1	0	0	0	0	1	0	0	44	5	0	0	0	1	0	0	0	0	0	0	0	1	222
Gemella	0	0	0	1	0	0	0	0	0	0	0	0	0	0	0	0	1	0	0	0	0	0	0	0	0	0	0	0	0	0	0	0	0	2	0	1	1	0	0	0	0	0	0	0	0	0	0	1	0
Gemmiger	161	37	27	33	72	30	55	28	92	27	15	116	44	60	65	46	89	98	169	30	44	208	55	221	15	71	28	48	56	37	31	6	180	99	191	36	114	25	101	41	9	16	18	19	87	39	84	11	9
Granulicatella	0	0	1	0	0	1	1	0	1	1	0	0	0	0	0	0	2	0	0	0	0	0	1	4	1	0	0	0	0	1	0	0	0	1	0	0	5	0	2	0	0	0	1	2	0	1	0	7	4
Haemophilus	8	6	49	0	0	199	6	0	8	3	4	44	13	4	9	4	101	0	0	45	4	1	50	88	18	2	0	38	3	2	3	258	42	2	3	21	64	1	11	8	19	6	0	0	3	0	0	22	24
Helicobacter	0	0	0	0	0	0	0	0	0	0	0	0	0	0	0	0	0	0	0	0	0	0	0	0	0	0	0	0	0	0	0	0	0	0	0	0	0	0	0	0	0	0	0	0	0	0	0	0	0
Holdemanella	133	237	295	106	639	124	169	499	156	74	50	0	284	0	49	80	144	14	34	19	34	3	160	0	65	28	164	88	63	324	136	97	149	178	0	24	68	45	99	103	17	284	264	42	141	150	296	22	82
Holdemania	0	0	0	0	0	0	0	0	0	0	0	0	0	2	0	0	0	0	0	0	0	0	0	2	0	1	0	0	1	0	0	0	0	0	1	0	0	0	0	0	0	0	0	0	0	0	0	0	0
Howardella	10	3	0	2	1	6	0	3	10	1	1	8	1	0	1	0	0	0	0	0	0	0	4	11	2	4	1	4	0	5	4	1	2	9	0	2	0	7	0	2	0	5	2	4	10	0	1	0	5
Intestinibacter	45	6	144	4	0	2	44	1	3	3	15	2	1	17	0	0	6	6	1	0	0	32	6	2	21	1	3	1	0	9	1	3	15	0	0	4	1	1	4	5	0	3	25	0	1	0	1	1	9
Intestinimonas	0	0	0	0	0	0	0	0	0	0	0	0	0	0	0	0	0	0	0	0	0	0	0	0	0	0	0	0	0	0	0	0	0	0	0	0	0	0	0	0	0	0	0	0	0	0	0	0	0
Klebsiella	76	55	0	0	57	6	13	0	66	2	0	3	0	57	1	2	5	0	30	3	87	0	12	498	2	19	0	2	0	0	0	11	17	38	15	0	0	0	11	2	0	0	0	1	62	0	17	3	0
Lachnospiracea_incertae_sedis	22	26	143	22	161	12	131	24	90	103	26	13	537	154	104	175	56	25	66	38	29	64	43	150	89	20	67	285	38	49	188	37	151	26	228	9	72	12	55	138	19	26	11	51	32	68	46	259	98
Lactobacillus	0	151	0	0	28	8	59	121	267	5	0	0	0	0	0	0	348	0	3	57	12	21	1	1	51	64	10	5	1	94	0	0	2	0	4	13	42	85	99	432	638	111	38	238	1	5	1	0	60
Lactococcus	0	7	0	0	27	0	0	1	2	0	6	0	0	0	23	0	0	3	0	0	0	0	0	0	0	0	1	4	0	0	0	0	0	0	0	0	0	0	0	0	0	0	0	0	0	0	0	11	11
Leuconostoc	0	3	0	0	0	0	0	1	0	0	2	0	0	0	0	0	0	0	0	2	0	0	0	0	0	0	0	0	0	0	0	0	0	0	0	0	0	0	0	0	0	1	0	0	0	0	0	0	0
Megamonas	0	0	0	0	0	0	0	0	0	0	0	12	0	4	64	116	1102	0	0	0	0	0	0	0	0	13	0	0	0	1	0	12	0	0	0	0	0	0	0	0	0	0	44	2	0	0	81	0	0
Megasphaera	0	0	0	1	0	0	0	0	0	0	4	0	0	0	0	0	0	0	195	0	5	0	15	0	0	28	0	0	0	0	0	0	0	60	0	0	0	1268	0	0	0	2	133	520	54	0	0	0	0
Methanobrevibacter	4	0	0	0	2	2	0	1	0	6	2	0	0	0	1	0	0	0	37	0	0	0	0	0	3	0	1	0	0	0	0	0	18	12	0	0	18	3	0	0	6	0	0	1	35	36	0	0	0
Mitsuokella	0	0	0	3	18	0	0	59	0	6	8	0	0	0	0	0	0	7	94	81	38	0	9	18	26	2	0	0	23	0	0	0	0	40	0	37	0	684	0	84	0	9	26	275	36	24	0	0	13
Neisseria	0	0	1	0	0	7	0	0	0	0	0	0	0	0	0	0	0	0	0	0	0	0	0	0	0	0	0	0	0	0	0	0	0	0	0	1	0	0	0	0	1	2	0	0	0	0	0	0	1
Odoribacter	24	2	0	1	0	0	3	8	9	0	0	0	0	35	0	3	0	0	24	0	49	31	0	3	3	25	2	2	22	0	6	3	3	1	71	0	0	1	0	0	0	2	0	8	6	0	112	6	0
Oligosphaera	0	0	0	0	0	0	0	0	0	0	0	0	0	0	0	0	0	0	0	0	0	0	0	0	0	0	38	0	0	0	0	0	0	0	0	0	0	0	0	0	0	0	0	0	0	0	0	0	0
Olsenella	0	5	0	3	2	5	0	8	0	3	1	14	5	0	13	6	17	2	23	11	4	0	3	24	8	14	2	6	0	5	2	1	22	12	0	40	67	14	33	50	366	13	5	28	11	44	0	2	2
Opitutus	0	0	0	0	0	0	0	0	0	0	0	0	0	0	0	0	0	0	0	0	0	0	0	0	0	0	0	0	0	0	0	0	0	0	0	0	0	0	0	0	0	0	0	0	0	0	0	0	0
Oribacterium	0	0	0	0	18	11	0	0	0	41	0	42	0	0	19	0	0	0	0	0	0	0	0	1	0	0	8	0	0	0	0	16	0	32	0	45	271	115	21	0	0	25	0	0	52	49	0	0	0
Oscillibacter	18	33	0	21	15	16	12	61	17	52	1	24	9	59	44	16	0	46	76	15	69	111	24	48	23	7	24	32	32	18	55	12	53	12	14	53	77	34	77	1	14	31	15	63	32	26	8	96	7
Parabacteroides	27	26	0	0	2	0	0	55	27	19	0	2	0	6	2	30	0	0	19	0	49	82	6	9	0	49	0	7	39	3	35	7	19	11	70	0	0	0	2	0	1	15	0	54	25	15	117	15	2
Paraprevotella	0	0	0	0	0	0	0	0	0	0	0	0	0	0	0	0	0	0	0	13	0	35	0	1	0	0	10	2	3	0	0	45	0	0	91	33	58	6	110	0	0	3	0	0	2	124	27	0	0
Parasutterella	0	0	0	0	0	0	9	0	0	0	0	0	0	0	1	2	0	0	1	0	0	0	0	0	0	0	0	0	0	0	0	0	0	0	0	0	0	0	0	0	0	0	0	1	0	0	0	0	0
Phascolarctobacterium	2	0	0	184	227	0	8	17	0	88	0	0	415	105	0	1	0	0	0	0	0	0	0	0	18	0	110	52	0	3	360	7	93	3	20	675	1	0	83	20	0	0	0	4	0	16	10	0	252
Plesiomonas	2	0	0	0	0	0	0	0	0	0	0	0	0	0	0	0	0	0	0	0	0	0	1	0	0	0	0	0	0	0	0	0	12	0	0	0	0	0	0	0	0	0	0	0	4	0	0	0	0
Porphyromonas	0	0	0	0	0	0	0	0	0	0	0	0	0	0	0	0	0	0	0	0	0	0	0	0	0	0	0	0	0	0	0	0	0	0	0	0	0	0	0	0	0	0	0	0	0	0	0	0	0
Prevotella	17	4454	5537	3561	3143	4138	3013	4548	4405	3180	4357	5358	3965	5	4526	2353	3898	3435	1056	5430	2146	2878	5499	3699	3509	3839	1782	3955	3604	4159	3267	3131	3508	3511	1	4851	2251	3873	2399	3702	5182	3581	5311	4067	3732	1283	4635	4820	4323
Propionivibrio	0	0	0	0	0	0	0	0	0	0	0	0	0	0	0	0	0	0	0	0	0	0	0	0	0	0	0	0	0	0	0	0	0	0	0	0	0	0	0	0	0	0	0	0	0	0	0	0	0
Pseudomonas	0	0	0	0	0	0	0	0	0	0	0	0	0	0	0	0	0	0	0	0	0	0	0	0	0	2	0	0	0	0	0	0	0	0	0	0	0	0	0	0	0	0	0	0	0	0	42	0	0
Pyramidobacter	0	0	0	0	0	0	0	0	0	0	0	0	0	0	0	0	0	0	0	0	0	0	0	0	0	0	0	0	0	0	0	0	0	0	0	0	0	0	0	0	0	0	0	0	0	0	0	0	0
Ralstonia	0	0	0	0	0	0	0	0	0	0	0	0	0	0	0	0	0	0	0	0	0	0	0	0	0	0	0	0	0	0	0	0	0	0	0	0	0	0	0	0	0	0	0	0	0	0	0	0	0
Romboutsia	14	1	36	9	112	26	565	2	33	23	0	10	85	6	9	11	23	0	21	7	1	1	34	15	10	5	13	7	34	33	9	14	30	34	82	1	22	0	9	76	8	0	0	7	18	0	0	1	4
Roseburia	1875	1688	1077	970	960	189	1113	1364	910	1088	1798	1102	705	2953	1422	2047	57	382	109	1705	794	739	562	1080	1343	281	908	404	1259	124	339	1495	1298	578	2667	900	259	261	764	753	298	531	89	157	779	100	1781	592	328
Rothia	0	0	0	0	0	1	0	0	0	0	0	0	0	0	0	0	0	0	0	0	0	0	1	0	1	0	1	2	0	0	1	7	0	0	0	1	0	0	0	0	0	0	1	0	1	0	0	1	1
Ruminobacter	0	0	0	4	562	0	0	0	0	0	0	0	0	0	0	0	0	0	0	0	0	0	0	0	0	0	0	0	0	0	0	0	0	0	0	0	0	0	0	0	0	0	0	0	1	0	0	2	0
Ruminococcus	32	48	0	27	79	52	30	43	259	100	20	31	33	1818	57	50	0	93	148	13	285	142	306	88	127	11	165	125	133	0	42	22	136	166	263	18	250	47	52	7	42	63	45	0	337	74	2	30	22
Ruminococcus2	163	121	0	180	257	39	203	50	227	136	29	145	28	45	46	340	94	43	50	4	7	79	31	257	42	12	95	60	5	324	152	28	1	79	21	49	30	1	22	592	2	7	12	12	16	24	50	26	178
Saccharibacteria_genera_incertae_sedis	2	0	0	0	33	3	1	0	0	0	1	0	1	0	0	0	0	1	0	0	0	0	0	0	0	0	0	0	0	0	0	0	0	2	0	0	4	0	0	1	0	0	1	0	0	0	0	0	0
Selenomonas	0	0	0	0	0	0	0	0	0	0	0	0	0	0	0	0	0	1	0	0	0	0	0	0	0	0	0	0	0	0	0	0	0	0	0	0	5	0	0	0	0	0	0	0	0	0	0	0	0
Senegalimassilia	30	3	8	6	16	7	13	6	20	2	2	15	27	0	0	0	10	2	17	4	9	12	28	7	0	1	5	4	9	15	13	7	10	14	8	4	8	6	3	8	0	5	0	1	34	7	9	0	0
Slackia	1	0	0	2	11	1	0	20	8	1	4	0	1	0	9	2	0	2	18	6	3	18	42	0	8	2	10	9	0	7	3	5	4	3	0	8	12	1	4	8	15	2	2	6	8	8	13	0	1
Sneathia	0	0	0	0	0	0	0	0	0	0	0	0	0	0	0	0	0	0	0	0	0	0	0	0	0	0	0	0	0	0	0	0	0	0	0	0	0	0	0	0	0	0	0	0	0	0	0	0	0
Sphaerochaeta	0	0	0	0	0	0	0	0	0	0	0	0	0	0	0	0	0	0	0	0	0	0	0	0	0	0	0	0	0	0	0	0	0	0	0	0	0	0	0	0	0	0	0	0	0	0	0	0	0
Streptococcus	860	36	100	16	433	1135	205	4	34	21	7	74	32	33	48	7	109	2	0	9	1	2	109	15	7	41	9	124	35	3	4	507	32	2	9	86	15	1	9	7	8	2	42	15	191	0	8	244	5
Streptophyta	0	0	0	0	0	0	0	0	0	0	0	0	0	0	0	0	0	0	0	0	0	0	0	0	0	0	0	0	0	0	0	0	0	0	0	0	6	0	1	0	0	0	0	0	0	0	0	0	0
Subdivision5_genera_incertae_sedis	0	0	0	0	0	0	0	0	0	0	0	0	0	0	0	0	0	0	0	0	0	0	0	0	0	0	0	0	0	0	0	0	1	0	0	0	0	0	0	0	0	0	0	0	0	0	0	0	0
Succinivibrio	3	0	1	2424	486	978	842	284	0	117	312	0	44	0	371	0	0	1303	2391	641	1679	0	0	254	2163	2766	1287	1238	1	1454	1982	1811	1	2427	0	6	196	68	0	786	0	0	14	651	1079	429	0	179	1151
Sutterella	8	55	2	53	17	14	0	11	99	0	26	86	38	120	68	165	116	59	0	22	21	1	24	110	24	48	6	87	153	25	53	90	28	0	158	0	0	21	0	112	77	251	25	72	29	6	196	76	549
Terrisporobacter	0	0	15	2	0	0	5	1	1	3	1	0	1	0	0	0	0	2	0	0	0	0	1	0	1	0	0	1	0	1	1	1	5	0	0	2	1	0	0	2	0	1	1	0	0	0	0	0	2
Treponema	0	0	0	385	0	0	0	0	0	1990	0	0	0	1	0	0	0	0	0	0	0	0	0	0	0	0	812	0	0	0	0	0	616	0	0	71	679	255	1555	0	0	0	0	0	0	0	0	2	14
Turicibacter	5	1	66	2	0	1	66	3	5	1	0	1	0	0	0	1	0	1	1	0	3	4	1	2	8	1	0	3	4	31	1	4	24	0	0	0	2	0	1	18	0	0	0	0	2	0	1	0	1
Unclassified	1529	698	1258	939	703	1117	1190	1376	1202	1384	390	592	633	1532	976	1699	463	2108	2353	412	2346	1975	1345	959	623	806	1461	851	1135	542	2053	624	906	1294	2215	853	2659	1623	2903	798	308	1165	206	1722	1257	4753	494	1490	468
Ureaplasma	0	0	0	0	0	0	0	34	0	0	0	0	0	0	0	0	0	0	0	0	0	0	0	0	0	0	0	0	0	9	0	0	0	0	0	0	0	0	0	0	0	0	0	0	0	0	0	0	0
Vampirovibrio	0	0	0	0	0	0	0	0	0	0	0	0	0	0	0	0	0	0	0	0	0	0	0	12	0	0	0	0	0	0	0	0	0	0	0	0	0	0	0	0	0	0	0	0	0	11	0	0	0
Veillonella	4	1	159	1	0	73	30	1	6	6	12	77	2	17	17	2	97	2	0	9	1	0	24	20	14	3	1	8	2	2	2	71	46	1	0	5	11	0	18	4	3	2	15	2	4	2	0	84	15
Victivallis	0	0	0	0	0	0	0	0	0	0	0	0	0	0	0	0	0	0	10	0	11	0	0	0	0	5	0	0	6	0	0	0	0	2	0	0	0	0	1	0	0	7	0	0	0	2	0	1	0
Weissella	0	7	0	0	3	3	0	5	0	3	1	0	0	0	0	0	0	0	0	0	0	0	0	0	0	0	0	0	0	0	0	1	0	0	0	18	1	0	1	0	1	0	0	0	0	0	3	5	12
[truncated: 106 more columns]
